# Supplementary material for: Lactobacillus acidophilus Metabolizes Dietary Plant Glucosides and Externalizes Their Bioactive Phytochemicals
Source: mBio. 2017 Nov 21;8(6):e01421-17. doi: 10.1128/mBio.01421-17 (PMC5698550; doi:10.1128/mBio.01421-17)
Supplement: TABLE S3 [file mbo006173598st3.xlsx]

## Sheet: Sheet1
Table S3: Differentially upregulated genes of L. acidophilus NCFM growing on amygdalin (AM), esculin (ES), salicin (SA), lactose (Lac), glucose (Glu) and no carbon source as analyzed by RNA-Seq. Annotation is colored according to cluster of orthologous genes classification. The differential normalized transcripts per million (TPM) ratios (DE) are colored according to level: red (DE≥4), light red …
			Transcripts per million (TPM)						Log2 differential normalized TPM ratio compared to glucose								Log2 differential normalized TPM ratio compared to lactose							Differential normalized TPM ratio compared to glucose				Differential normalized TPM ratio compared to lactose
									AM		ES		SA		Lac		AM		ES		SA
Locus tag	Annotation	COG	AM	ES	SA	Lac	Glu	No carb	DE log2	p value	DE log2	p value	DE log2	p value	DE log2	p value	DE log2	p value	DE log2	p value	DE log2	p value		AM	ES	SA	Lac	AM	ES	SA
LBA0466	Hypothetical protein	C	2769.5	408.4	238.1	270	93.6	131.7	5.2	0	2	0	1.3	6.30957e-21	1.5	5.01187e-28	3.7	0	0.5	1.99526e-09	-0.2	0.0251189		36.7583	4	2.46229	2.82843	12.996	1.41421	0.870551
LBA0887	Hypothetical protein	C	247	151.3	160.2	133.7	56.3	32.2	2.4	0	1.3	2.51189e-14	1.5	5.01187e-17	1.2	3.98107e-11	1.2	1e-22	0.1	0.398107	0.2	0.0794328		5.27803	2.46229	2.82843	2.2974	2.2974	1.07177	1.1487
LBA0910	L-lactate dehydrogenase	C	1594.3	845.1	301.8	257.2	124.2	112.1	3.9	0	2.7	0	1.2	5.01187e-24	1	3.16228e-15	2.9	0	1.7	0	0.2	0.0316228		14.9285	6.49802	2.2974	2	7.46426	3.24901	1.1487
LBA1220	Pyridine mercuric reductase	C	377.5	851.3	654.9	394.7	195.3	91.6	1.2	5.01187e-34	2	0	1.7	0	1	1.99526e-21	0.2	0.0398107	1.1	0	0.7	6.30957e-21		2.2974	4	3.24901	2	1.1487	2.14355	1.6245
LBA1632	NAD-dependent aldehyde dehydrogenase	C	1223.3	730.5	300.2	253.3	70.6	36.7	4.4	0	3.3	0	2	0	1.8	3.98107e-34	2.6	0	1.5	0	0.2	0.0251189		21.1121	9.84916	4	3.4822	6.06287	2.82843	1.1487
LBA1873	Acetate kinase	C	67.3	6.4	8.3	9	3.4	11.7	4.6	3.98107e-28	0.8	0.501187	1.2	0.125893	1.4	0.1	3.2	2.51189e-22	-0.5	0.630957	-0.2	1		24.2515	1.7411	2.2974	2.63902	9.18959	0.707107	0.870551
LBA1878	Glycerol kinase	C	17.8	38	9.3	8.9	8.3	4.9	1.4	0.00398107	2.1	1.99526e-07	0.1	1	0	1	1.3	0.00501187	2	3.16228e-07	0	1		2.63902	4.28709	1.07177	1	2.46229	4	1
LBA1411	Fumarate reductase flavoprotein subunit	CS	28.7	7.3	5.9	4.7	2.1	6.6	4	7.94328e-12	1.7	0.0794328	1.4	0.199526	1.1	0.501187	2.9	1.99526e-09	0.6	0.630957	0.3	1		16	3.24901	2.63902	2.14355	7.46426	1.51572	1.23114
LBA0329	Putative cell division protein	D	12.3	88.3	22.1	22.1	16.3	6.8	-0.1	0.794328	2.4	7.94328e-18	0.4	0.316228	0.4	0.316228	-0.5	0.199526	1.9	1.99526e-14	0	1		0.933033	5.27803	1.31951	1.31951	0.707107	3.73213	1
LBA0197	Oligopeptide binding protein	E	30.6	126.9	134.5	13.9	65.6	2.5	-0.8	0.000630957	0.9	6.30957e-07	1	1.58489e-08	-2.3	1.58489e-13	1.5	6.30957e-05	3.1	2.51189e-33	3.2	1.58489e-36		0.574349	1.86607	2	0.203063	2.82843	8.57419	9.18959
LBA0198	Peptide binding protein	E	20.2	50.6	43.2	5.4	41	3.9	-0.8	0.0125893	0.2	0.316228	0	1	-3	2.51189e-11	2.2	1.58489e-05	3.2	3.16228e-14	3	1e-11		0.574349	1.1487	1	0.125	4.59479	9.18959	8
LBA0911	Aminopeptidase	E	1553.6	1141.5	387.2	369.7	167.5	239.8	3.5	0	2.7	0	1.2	1e-27	1.1	3.16228e-24	2.4	0	1.6	0	0	0.630957		11.3137	6.49802	2.2974	2.14355	5.27803	3.03143	1
LBA1022	Arginase	E	63.7	1342.6	175.5	291.6	251.2	323	-1.7	3.16228e-31	2.3	0	-0.6	3.98107e-07	0.2	0.0794328	-1.9	7.94328e-40	2.1	0	-0.8	3.16228e-12		0.307786	4.92458	0.659754	1.1487	0.267943	4.28709	0.574349
LBA1400	Oligopeptide ABC trasporter substrate binding protein	E	43.9	5.2	94	22.4	10.8	0.2	2.3	1.99526e-10	-1.1	0.0794328	3.1	3.98107e-24	1	0.0316228	1.3	1e-05	-2.1	3.98107e-05	2	2.51189e-16		4.92458	0.466516	8.57419	2	2.46229	0.233258	4
LBA1974	Pyruvate oxidase	EH	3124.6	1092.7	306.8	446.4	83.6	495.2	5.5	0	3.6	0	1.8	2.51189e-42	2.4	0	3.1	0	1.2	0	-0.6	1.99526e-11		45.2548	12.1257	3.4822	5.27803	8.57419	2.2974	0.659754
LBA0160	Anaerobic ribonucleoside triphosphate reductase	F	696.6	146	560.3	333.4	171.6	15.6	2.3	0	-0.3	0.01	1.7	0	0.9	7.94328e-17	1.4	0	-1.2	1.25893e-28	0.7	6.30957e-19		4.92458	0.812252	3.24901	1.86607	2.63902	0.435275	1.6245
LBA1055	Mutator protein	F	45.4	5.8	14.9	12.1	14.9	19.9	1.9	3.98107e-09	-1.4	0.01	-0.1	1	-0.3	0.501187	2.2	1e-10	-1.1	0.0630957	0.3	0.794328		3.73213	0.378929	0.933033	0.812252	4.59479	0.466516	1.23114
LBA0146	PTS system IIA	G	74.1	20.2	25.6	23.8	7.9	54.6	3.5	3.16228e-25	1.3	0.01	1.6	0.000398107	1.6	0.00158489	1.9	1.25893e-14	-0.3	0.501187	0.1	1		11.3137	2.46229	3.03143	3.03143	3.73213	0.812252	1.07177
LBA0225	6-p-beta-glucosidase	G	2089.8	24.4	25.6	21.5	27	28.7	6.5	0	-0.2	0.501187	-0.1	0.794328	-0.4	0.251189	6.9	0	0.1	0.794328	0.2	0.630957		90.5097	0.870551	0.933033	0.757858	119.428	1.07177	1.1487
LBA0227	Cellobiose-specific PTS IIC	G	2893.2	6.5	6.9	4.5	3.5	3.4	9.9	0	0.8	0.501187	0.9	0.316228	0.3	1	9.6	0	0.5	1	0.6	0.630957		955.426	1.7411	1.86607	1.23114	776.047	1.41421	1.51572
LBA0228	Transcriptional regulator	G	940.7	27.3	15.6	15.1	14.1	16.6	6.3	0	0.9	0.0199526	0.1	1	0.1	1	6.3	0	0.8	0.0398107	0	1		78.7932	1.86607	1.07177	1.07177	78.7932	1.7411	1
LBA0455	Mannose-specific PTS system component IIC	G	714.4	1425.6	1007.8	599.9	282.3	229.1	1.6	0	2.3	0	1.8	0	1	3.16228e-35	0.6	1.99526e-16	1.2	0	0.7	1.58489e-32		3.03143	4.92458	3.4822	2	1.51572	2.2974	1.6245
LBA0456	Mannose-specific PTS system component IID	G	1293.7	2482.1	1723.5	1025.4	488.3	403.1	1.7	0	2.3	0	1.8	0	1	0	0.6	0	1.2	0	0.7	0		3.24901	4.92458	3.4822	2	1.51572	2.2974	1.6245
LBA0491	Cellobiose-specific PTS IIC	G	154.2	81.2	20.9	31	7.2	75.6	4.7	0	3.4	1.58489e-22	1.5	0.00316228	2.1	6.30957e-06	2.6	1.58489e-40	1.3	1.25893e-08	-0.6	0.0630957		25.9921	10.5561	2.82843	4.28709	6.06287	2.46229	0.659754
LBA0503	ABC transporter permease	G	8.9	17.4	13.7	7.3	3.1	85.4	1.8	0.0251189	2.4	0.000398107	2.1	0.00398107	1.2	0.251189	0.6	0.398107	1.2	0.0316228	0.9	0.158489		3.4822	5.27803	4.28709	2.2974	1.51572	2.2974	1.86607
LBA0505	Fructosidase	G	11.1	17.1	13.7	6.9	3.6	125	1.9	0.0125893	2.2	0.001	1.9	0.01	0.9	0.630957	1	0.1	1.3	0.0158489	1	0.1		3.73213	4.59479	3.73213	1.86607	2	2.46229	2
LBA0606	PTS system, arbutin-like IIBC component	G	105.7	30.7	25.6	20.6	4.2	582.7	4.9	2.51189e-45	2.8	3.98107e-08	2.5	1.25893e-06	2.2	7.94328e-05	2.7	1.99526e-28	0.5	0.125893	0.3	0.501187		29.8571	6.9644	5.65685	4.59479	6.49802	1.41421	1.23114
LBA0609	PTS enzyme II, ABC component	G	422.6	370.1	199.6	153.8	48.5	4585.5	3.4	0	2.8	0	2	3.16228e-31	1.6	1.25893e-18	1.8	0	1.2	1e-28	0.3	0.00398107		10.5561	6.9644	4	3.03143	3.4822	2.2974	1.23114
LBA0680	Glycogen branching enzyme	G	237.7	168.7	108.3	131.9	65.5	597.6	2.1	0	1.3	6.30957e-15	0.7	0.000199526	1	3.98107e-08	1.2	3.98107e-21	0.3	0.0199526	-0.3	0.0251189		4.28709	2.46229	1.6245	2	2.2974	1.23114	0.812252
LBA0681	Glucose-1-phosphate adenylyltransferase	G	234.7	226.7	144.1	147.4	40.2	645.5	2.8	0	2.4	7.94328e-44	1.8	2.51189e-20	1.8	5.01187e-21	1	2.51189e-16	0.6	3.16228e-06	-0.1	0.630957		6.9644	5.27803	3.4822	3.4822	2	1.51572	0.933033
LBA0682	Glucose-1-phosphate adenylyltransferase	G	319.1	280.1	201.1	175.4	49.2	742.3	3	0	2.4	0	2	3.16228e-31	1.8	6.30957e-24	1.2	3.98107e-28	0.6	1.99526e-08	0.2	0.158489		8	5.27803	4	3.4822	2.2974	1.51572	1.1487
LBA0683	Glycogen synthase	G	426.2	356.1	283.5	224.9	58.5	742.7	3.1	0	2.5	0	2.2	0	1.9	1.58489e-32	1.2	0	0.6	5.01187e-10	0.3	0.00251189		8.57419	5.65685	4.59479	3.73213	2.2974	1.51572	1.23114
LBA0685	Glycogen phosphorylase	G	470.1	412	330.5	225.7	61.6	797.5	3.2	0	2.7	0	2.4	0	1.8	3.16228e-31	1.4	0	0.8	1.58489e-17	0.5	1.99526e-07		9.18959	6.49802	5.27803	3.4822	2.63902	1.7411	1.41421
LBA0686	Amylopullulanase	G	453.3	472.5	357.5	228.8	64.2	1009.4	3.1	0	2.8	0	2.4	0	1.8	1e-30	1.3	0	1	7.94328e-27	0.6	5.01187e-10		8.57419	6.9644	5.27803	3.4822	2.46229	2	1.51572
LBA0687	Phosphoglucomutase	G	487.4	532.6	410.2	409.4	119.8	1416	2.3	0	2.1	0	1.7	0	1.7	0	0.6	1e-11	0.3	1.58489e-05	0	0.794328		4.92458	4.28709	3.24901	3.24901	1.51572	1.23114	1
LBA0724	Transcription antiterminator	G	2061.6	1362.9	1214.5	105.4	29	44.6	6.4	0	5.5	0	5.3	0	1.8	2.51189e-15	4.6	0	3.6	0	3.5	0		84.4485	45.2548	39.3966	3.4822	24.2515	12.1257	11.3137
LBA0725	PTS EII system	G	1214.2	1673.1	902.9	12.1	1.8	4.5	9.7	0	9.8	0	8.9	0	2.7	0.00158489	7	0	7.1	0	6.2	0		831.746	891.444	477.713	6.49802	128	137.187	73.5167
LBA0726	Phospho-beta-galactosidase II	G	2460.5	2576.8	1529.5	133.6	20.1	28.9	7.2	0	6.9	0	6.2	0	2.7	1.99526e-29	4.5	0	4.2	0	3.5	0		147.033	119.428	73.5167	6.49802	22.6274	18.3792	11.3137
LBA0874	Phospho-beta-galactosidase I	G	116.7	49.2	28.6	32.5	14.6	39	3.3	2.51189e-37	1.7	3.16228e-07	0.9	0.0158489	1.1	0.00251189	2.2	1e-24	0.5	0.0398107	-0.2	0.501187		9.84916	3.24901	1.86607	2.14355	4.59479	1.41421	0.870551
LBA0875	Transcriptional regulator	G	47.5	31.2	25	16.3	11.6	31.5	2.3	1.99526e-11	1.3	0.000630957	1	0.0125893	0.4	0.398107	1.9	3.98107e-09	0.9	0.0158489	0.6	0.125893		4.92458	2.46229	2	1.31951	3.73213	1.86607	1.51572
LBA0876	Cellobiose-specific PTS IIC	G	1700.2	776.8	551.7	742.4	97.1	2205	4.4	0	2.9	0	2.4	0	2.9	0	1.5	0	0	0.794328	-0.5	1e-12		21.1121	7.46426	5.27803	7.46426	2.82843	1	0.707107
LBA0877	Cellobiose-specific PTS IIA	G	1190.8	501.6	369.8	514.3	59.6	1998.9	4.6	0	3	0	2.6	0	3.1	0	1.5	0	-0.1	0.199526	-0.5	7.94328e-11		24.2515	8	6.06287	8.57419	2.82843	0.933033	0.707107
LBA0986	Galactose mutarotase related enzyme	G	704	379.4	240.8	140.8	92	137.4	3.2	0	2	0	1.3	5.01187e-22	0.6	0.000251189	2.6	0	1.4	3.16228e-35	0.7	1.58489e-09		9.18959	4	2.46229	1.51572	6.06287	2.63902	1.6245
LBA1102	Transmembrane protein	G	31.2	226.4	167.6	90.5	35	4.7	0.1	1	2.6	1.25893e-47	2.2	6.30957e-30	1.3	6.30957e-09	-1.2	6.30957e-08	1.3	1.58489e-19	0.9	1e-08		1.07177	6.06287	4.59479	2.46229	0.435275	2.46229	1.86607
LBA1433	Dihydroxyacetone kinase	G	318.7	80.6	39	35.4	5.8	100.5	6	0	3.7	7.94328e-24	2.7	1.99526e-09	2.6	3.16228e-08	3.5	0	1.1	7.94328e-07	0.1	0.794328		64	12.996	6.49802	6.06287	11.3137	2.14355	1.07177
LBA1434	Dihydroxyacetone kinase	G	305.9	85.7	36	36.8	3.5	151.9	6.7	0	4.5	1.25893e-29	3.3	7.94328e-11	3.4	3.98107e-11	3.4	0	1.2	1.99526e-07	-0.1	1		103.968	22.6274	9.84916	10.5561	10.5561	2.2974	0.933033
LBA1436	Glycerol uptake facilitator protein	G	328.8	84.9	37.6	37	2.7	322.4	7.2	0	4.9	1.58489e-30	3.8	2.51189e-12	3.8	7.94328e-12	3.5	0	1.1	2.51189e-07	0	1		147.033	29.8571	13.9288	13.9288	11.3137	2.14355	1
LBA1457	Galactose-1-epimerase	G	74.9	144.7	55.9	732.6	14.5	12.7	2.6	7.94328e-20	3.2	6.30957e-38	1.9	3.16228e-09	5.6	0	-3	0	-2.4	0	-3.7	0		6.06287	9.18959	3.73213	48.5029	0.125	0.189465	0.0769465
LBA1458	Galactose-1-phosphate uridylyltransferase	G	74	144	48.4	679.9	13	10.1	2.8	1e-20	3.4	3.98107e-39	1.8	6.30957e-08	5.7	0	-2.9	0	-2.3	0	-3.8	0		6.9644	10.5561	3.4822	51.9842	0.133972	0.203063	0.0717936
LBA1459	Galactokinase	G	70.3	123.5	42.2	610.1	23.9	7.5	1.8	1.25893e-12	2.3	3.16228e-23	0.8	0.00794328	4.6	0	-2.8	0	-2.4	0	-3.9	0		3.4822	4.92458	1.7411	24.2515	0.143587	0.189465	0.0669858
LBA1462	Beta-galactosidase	G	10.2	13	16.8	1123.2	16.8	31.6	-0.5	0.501187	-0.5	0.398107	-0.1	1	6	0	-6.5	0	-6.5	0	-6.1	0		0.707107	0.707107	0.933033	64	0.0110485	0.0110485	0.0145786
LBA1463	Lactose permease	G	50.7	47.8	62.2	1427.3	54.3	119.1	0.2	0.630957	-0.3	0.251189	0.1	0.630957	4.7	0	-4.5	0	-5	0	-4.6	0		1.1487	0.812252	1.07177	25.9921	0.0441942	0.03125	0.0412346
LBA1467	Beta-galactosidase large subunit (lactase)	G	42.2	24.1	14.9	2333	5	7.4	3.3	5.01187e-14	2.2	6.30957e-05	1.5	0.0158489	8.8	0	-5.5	0	-6.7	0	-7.3	0		9.84916	4.59479	2.82843	445.722	0.0220971	0.00961832	0.00634572
LBA1468	Beta-galactosidase small subunit	G	61.3	38.7	43.3	1790.7	21	15.9	1.8	3.98107e-11	0.8	0.01	1	0.00125893	6.4	0	-4.6	0	-5.6	0	-5.4	0		3.4822	1.7411	2	84.4485	0.0412346	0.0206173	0.0236831
LBA1481	D-ribose-binding protein precursor	G	33	9.2	6.4	8.1	4.8	80.7	3	6.30957e-11	0.9	0.316228	0.4	1	0.7	0.398107	2.3	1.25893e-08	0.1	1	-0.4	0.794328		8	1.86607	1.31951	1.6245	4.92458	1.07177	0.757858
LBA1482	Ribose ABC transporter	G	32.6	8.1	6.1	7.9	3.8	71.9	3.4	3.16228e-11	1	0.251189	0.7	0.630957	1	0.251189	2.3	2.51189e-08	0	1	-0.4	0.794328		10.5561	2	1.6245	2	4.92458	1	0.757858
LBA1483	Ribose ABC transporter ATP binding protein	G	30.8	4.2	4.2	6.4	3.1	47.1	3.6	3.98107e-11	0.4	1	0.4	1	1	0.398107	2.6	1.58489e-08	-0.7	0.630957	-0.7	0.630957		12.1257	1.31951	1.31951	2	6.06287	0.615572	0.615572
LBA1484	D-ribose pyranase	G	37.3	5.3	4.5	6.1	3.8	44.9	3.6	1.58489e-13	0.4	1	0.2	1	0.6	0.794328	2.9	5.01187e-12	-0.3	1	-0.5	0.794328		12.1257	1.31951	1.1487	1.51572	7.46426	0.812252	0.707107
LBA1485	Ribokinase	G	29.8	2.7	4.5	5.2	3.1	35.2	3.5	7.94328e-11	-0.3	1	0.5	1	0.7	0.794328	2.8	2.51189e-09	-1	0.398107	-0.3	1		11.3137	0.812252	1.41421	1.6245	6.9644	0.5	0.812252
LBA1684	Putative PTS system, IIA component	G	976.1	98.9	76.9	48	12.5	410.8	6.6	0	2.9	6.30957e-24	2.6	5.01187e-17	1.9	3.98107e-08	4.7	0	1	1e-06	0.6	0.00251189		97.0059	7.46426	6.06287	3.73213	25.9921	2	1.51572
LBA1689	ismaltose-6'-phosphate glucosidase	G	113.8	12.7	47.4	9.7	3.5	352.2	5.3	1.58489e-50	1.8	0.01	3.7	5.01187e-15	1.4	0.0794328	3.9	7.94328e-43	0.3	0.630957	2.2	7.94328e-10		39.3966	3.4822	12.996	2.63902	14.9285	1.23114	4.59479
LBA1705	PTS system IIBC component	G	18.5	15.9	8.4	6.1	3.4	49.5	2.7	5.01187e-06	2.2	0.001	1.3	0.125893	0.8	0.501187	1.9	0.000199526	1.3	0.0199526	0.4	0.794328		6.49802	4.59479	2.46229	1.7411	3.73213	2.46229	1.31951
LBA1710	Thermostable pullulanase	G	26.7	9.6	10.8	9.9	7.4	17.9	2.1	2.51189e-06	0.3	0.794328	0.5	0.501187	0.4	0.630957	1.7	3.16228e-05	-0.1	1	0.1	1		4.28709	1.23114	1.41421	1.31951	3.24901	0.933033	1.07177
LBA1812	Alpha-glucosidase II	G	520.3	120.6	75.4	68.8	16.2	32.4	5.3	0	2.8	2.51189e-28	2.2	3.98107e-14	2	5.01187e-12	3.2	0	0.8	1e-05	0.1	0.630957		39.3966	6.9644	4.59479	4	9.18959	1.7411	1.07177
LBA1870	Maltose phosphorylase	G	539.7	109.2	55.6	46.3	102.1	19.5	2.7	0	0	1	-0.9	6.30957e-07	-1.2	3.98107e-09	3.9	0	1.2	1.99526e-09	0.2	0.316228		6.49802	1	0.535887	0.435275	14.9285	2.2974	1.1487
LBA1871	Maltogenic alpha amylase	G	43.6	12.2	5.1	4.5	2.7	41.9	4.3	5.01187e-18	2.1	0.00501187	0.9	0.630957	0.7	0.794328	3.6	3.98107e-16	1.4	0.0398107	0.2	1		19.6983	4.28709	1.86607	1.6245	12.1257	2.63902	1.1487
LBA1872	Oligo-1,6-glucosidase	G	30	6.3	6.2	4	3	19.4	3.6	7.94328e-11	1	0.501187	1	0.398107	0.4	1	3.2	1.58489e-10	0.6	0.630957	0.6	0.630957		12.1257	2	2	1.31951	9.18959	1.51572	1.51572
LBA0753	Multi-drug-type permease	GEPR	26.1	155	70.4	29.5	48.1	12.2	-0.6	0.0251189	1.6	7.94328e-19	0.5	0.0199526	-0.8	0.00501187	0.1	0.794328	2.3	3.98107e-30	1.2	6.30957e-07		0.659754	3.03143	1.41421	0.574349	1.07177	4.92458	2.2974
LBA1494	Lincomycin-resistance protein	GEPR	2.6	69.4	8.2	5.7	5.3	6.7	-0.7	0.794328	3.6	1e-20	0.6	0.501187	0.1	1	-0.8	0.630957	3.6	1.99526e-20	0.5	0.794328		0.615572	12.1257	1.51572	1.07177	0.574349	12.1257	1.41421
LBA1653	Nicotinamide mononucleotide	H	180.2	996.7	618.8	369.4	233.8	37.9	-0.1	0.316228	2	0	1.3	0	0.6	3.16228e-10	-0.7	1e-12	1.4	0	0.7	1.58489e-20		0.933033	4	2.46229	1.51572	0.615572	2.63902	1.6245
LBA1607	Phosphatidylserine decarboxylase precursor	I	102.4	59.5	37.9	41.1	20.1	271.8	2.6	1.58489e-26	1.5	3.16228e-07	0.9	0.00794328	1	0.00199526	1.6	1.58489e-15	0.5	0.0398107	-0.2	0.630957		6.06287	2.82843	1.86607	2	3.03143	1.41421	0.870551
LBA0672	Putative phosphate starvation inducible protein, stress related	J	8689.6	5745.2	3596.1	2957.4	1599.4	13987.2	2.7	0	1.8	0	1.1	0	0.8	0	1.9	0	0.9	0	0.2	1.58489e-17		6.49802	3.4822	2.14355	1.7411	3.73213	1.86607	1.1487
LBA1392	Mucus binding protein precursor Mub	J	148.6	537	114.4	88.9	99.7	26.8	0.8	1e-08	2.3	0	0.1	0.398107	-0.2	0.199526	1.1	5.01187e-12	2.5	0	0.3	0.0398107		1.7411	4.92458	1.07177	0.870551	2.14355	5.65685	1.23114
LBA0500	MSM operon repressor	K	169.5	78.4	138.7	162	52.2	8.2	2	7.94328e-31	0.5	0.0125893	1.4	1e-13	1.6	3.98107e-19	0.4	0.0251189	-1.1	1.99526e-12	-0.3	0.0398107		4	1.41421	2.63902	3.03143	1.31951	0.466516	0.812252
LBA0573	Putative transcriptional regulator	K	26.5	592	43.7	98.5	90.1	4.4	-1.5	3.16228e-10	2.6	0	-1.1	1.58489e-07	0.1	0.630957	-1.6	1.25893e-11	2.5	0	-1.2	3.98107e-09		0.353553	6.06287	0.466516	1.07177	0.329877	5.65685	0.435275
LBA0607	Putative transcriptional regulator	K	252.9	179.3	86.7	66.9	47	1004.2	2.7	0	1.8	1.99526e-25	0.8	7.94328e-05	0.5	0.0316228	2.2	0	1.4	1.99526e-17	0.3	0.0630957		6.49802	3.4822	1.7411	1.41421	4.59479	2.63902	1.23114
LBA0897	Putative Cro-like protein	K	0.4	1.5	2.8	0.5	2.6	2.1	-2.3	0.630957	-0.9	1	0.1	1	-2.4	0.501187	0.2	1	1.5	0.794328	2.5	0.316228		0.203063	0.535887	1.07177	0.189465	1.1487	2.82843	5.65685
LBA1021	Putative transcriptional regulator	K	52.4	797.3	108.6	186.9	142.7	181.1	-1.2	3.16228e-11	2.4	0	-0.5	0.00199526	0.3	0.00794328	-1.5	1e-19	2	0	-0.8	3.98107e-09		0.435275	5.27803	0.707107	1.23114	0.353553	4	0.574349
LBA1465	Transcription repressor of beta-galactosidasegene	K	43.7	47.3	52.9	485.8	54.6	1.8	-0.1	1	-0.3	0.199526	-0.1	0.630957	3.1	0	-3.2	0	-3.4	0	-3.2	0		0.933033	0.812252	0.933033	8.57419	0.108819	0.0947323	0.108819
LBA1700	Transcriptional regulator -type	K	96.2	61.9	23	28.8	20.9	126	2.5	1.58489e-23	1.5	1.99526e-07	0.1	1	0.4	0.251189	2.1	1.25893e-19	1	3.98107e-05	-0.4	0.251189		5.65685	2.82843	1.07177	1.31951	4.28709	2	0.757858
LBA1701	Melibiose operon regulatory protein	K	1323.5	1259.8	84.1	69.9	39.2	1919.2	5.3	0	4.9	0	1	2.51189e-06	0.8	0.000794328	4.6	0	4.1	0	0.2	0.199526		39.3966	29.8571	2	1.7411	24.2515	17.1484	1.1487
LBA1708	Transcriptional antiterminator	K	3.3	1.6	1.3	1.6	0.5	4	2.8	0.125893	1.4	1	1.2	0.794328	1.4	1	1.4	0.501187	0	1	-0.2	1		6.9644	2.63902	2.2974	2.63902	2.63902	1	0.870551
LBA1955	Transcription regulator family protein	K	5835.9	218.2	428.6	403.9	518.8	563.6	3.8	0	-1.3	0	-0.3	7.94328e-06	-0.4	1e-07	4.2	0	-0.9	1.99526e-22	0.1	0.501187		13.9288	0.406126	0.812252	0.757858	18.3792	0.535887	1.07177
LBA0016	Fructokinase	KG	387.4	347.8	300.8	211.4	90	410.1	2.4	0	1.9	0	1.7	1.58489e-37	1.2	1.99526e-16	1.2	3.98107e-34	0.7	5.01187e-11	0.5	3.98107e-06		5.27803	3.73213	3.24901	2.2974	2.2974	1.6245	1.41421
LBA0886	Sugar kinase -putative transcriptional regulator	KG	25.1	15.5	8.1	7.7	6.4	8.1	2.2	5.01187e-06	1.2	0.0398107	0.3	0.794328	0.2	1	2	6.30957e-06	0.9	0.0630957	0	1		4.59479	2.2974	1.23114	1.1487	4	1.86607	1
LBA0545	Hypothetical protein	L	244.7	286.5	259	306	73.7	131.6	2	0	1.9	1.25893e-40	1.8	1.58489e-34	2	0	0	1	-0.1	0.0794328	-0.3	0.00316228		4	3.73213	3.4822	4	1	0.933033	0.812252
LBA0547	Putative site-specific recombinase	L	24.9	50.6	32.5	37.9	11	18.6	1.5	0.000501187	2.1	1.58489e-09	1.5	0.000125893	1.7	6.30957e-06	-0.3	0.398107	0.4	0.125893	-0.3	0.398107		2.82843	4.28709	2.82843	3.24901	0.812252	1.31951	0.812252
LBA1464	Transposase	L	133.1	94.4	182.7	956	173.7	30.6	-0.1	0.316228	-1	5.01187e-11	0	1	2.4	0	-2.5	0	-3.4	0	-2.4	0		0.933033	0.5	1	5.27803	0.176777	0.0947323	0.189465
LBA1723	Transposase	L	176.9	55.8	75.5	62	52.1	94.7	2	1.99526e-33	0	1	0.5	0.0199526	0.2	0.316228	1.8	1.25893e-29	-0.2	0.316228	0.2	0.199526		4	1	1.41421	1.1487	3.4822	0.870551	1.1487
LBA1469	UDP-glucose 4-epimerase	M	385.3	385	235.5	2812.3	85.5	43.2	2.4	0	2.1	0	1.4	3.16228e-23	5	0	-2.6	0	-2.9	0	-3.6	0		5.27803	4.28709	2.63902	32	0.164938	0.133972	0.0824692
LBA1023	Oxidoreductase	MG	48.8	911.4	132.8	213.6	169.4	290.8	-1.5	1.25893e-18	2.3	0	-0.4	0.00158489	0.3	0.0125893	-1.8	3.16228e-28	2	0	-0.7	1.25893e-08		0.353553	4.92458	0.757858	1.23114	0.287175	4	0.615572
LBA0327	Replication protein	O	3.5	43.4	8.1	9.5	8	6	-0.9	0.316228	2.4	3.98107e-09	0	1	0.2	1	-1.1	0.158489	2.1	1.58489e-08	-0.3	1		0.535887	5.27803	1	1.1487	0.466516	4.28709	0.812252
LBA1793	Hypothetical protein	OC	67	28.5	37.8	117.6	16.2	2.2	2.3	6.30957e-16	0.7	0.0398107	1.2	0.000501187	2.8	1e-27	-0.5	0.00316228	-2.1	1.58489e-21	-1.7	2.51189e-16		4.92458	1.6245	2.2974	6.9644	0.707107	0.233258	0.307786
LBA0541	Cadmium-transporting ATPase	P	119.7	138.8	143.6	167.4	35.4	28.2	2	3.98107e-23	1.9	7.94328e-21	2	7.94328e-23	2.2	1e-29	-0.2	0.158489	-0.3	0.01	-0.3	0.0398107		4	3.73213	4	4.59479	0.870551	0.812252	0.812252
LBA0542	Putative heavy-metal-transporting atpase	P	320.9	337.4	311.6	409.6	85.2	60.1	2.2	0	1.9	0	1.8	1.99526e-42	2.2	0	0	0.630957	-0.3	6.30957e-05	-0.4	6.30957e-07		4.59479	3.73213	3.4822	4.59479	1	0.812252	0.757858
LBA1683	Putative magnesium-transporting atpase	P	53.6	20.5	20.2	14	15.9	151.4	2	3.98107e-11	0.3	0.630957	0.3	0.501187	-0.2	0.630957	2.3	6.30957e-13	0.5	0.251189	0.5	0.251189		4	1.23114	1.23114	0.870551	4.92458	1.41421	1.41421
LBA0263	Hypothetical protein	R	55.9	59.9	30.2	27	16	40.9	2.1	7.94328e-12	1.8	3.16228e-09	0.9	0.0158489	0.7	0.0630957	1.4	2.51189e-07	1.1	3.98107e-05	0.1	0.794328		4.28709	3.4822	1.86607	1.6245	2.63902	2.14355	1.07177
LBA0564	HAD family hydrolase	R	4.1	2.8	1.4	1.5	1	3.6	2.3	0.158489	1.4	0.630957	0.4	1	0.5	1	1.8	0.316228	0.9	0.794328	-0.2	1		4.92458	2.63902	1.31951	1.41421	3.4822	1.86607	0.870551
LBA0604	Immunity protein	R	49.6	12.5	14.3	20.8	14.5	34	2	1.99526e-10	-0.3	0.630957	-0.1	1	0.5	0.316228	1.6	7.94328e-08	-0.8	0.0630957	-0.6	0.199526		4	0.812252	0.933033	1.41421	3.03143	0.574349	0.659754
LBA0605	Putative hydrolase	R	26.3	15.5	6.3	5.5	2.7	103.6	3.6	6.30957e-10	2.4	0.000398107	1.2	0.251189	1	0.501187	2.6	1e-07	1.4	0.01	0.2	1		12.1257	5.27803	2.2974	2	6.06287	2.63902	1.1487
LBA0728	Hypothetical protein LBA0728	R	129.5	70.6	43.8	8.5	2.4	3.1	6	0	4.8	1.25893e-24	4.1	1.25893e-14	1.8	0.0501187	4.2	0	3	6.30957e-18	2.3	3.16228e-09		64	27.8576	17.1484	3.4822	18.3792	8	4.92458
LBA1025	Aldo/keto reductase family oxidoreductase	R	7.2	210.8	23.7	31.7	30.9	28	-1.8	3.16228e-05	2.7	6.30957e-46	-0.4	0.199526	0	1	-1.8	2.51189e-05	2.7	0	-0.5	0.158489		0.287175	6.49802	0.757858	1	0.287175	6.49802	0.707107
LBA1026	Aldo/keto reductase family oxidoreductase	R	8.1	162.5	26.1	43.3	31.1	32.9	-1.7	7.94328e-05	2.3	1.99526e-30	-0.3	0.316228	0.4	0.125893	-2.1	5.01187e-08	1.9	7.94328e-24	-0.8	0.00630957		0.307786	4.92458	0.812252	1.31951	0.233258	3.73213	0.574349
LBA1027	Oxidoreductase	R	3613.2	2680.9	2726.8	1733.7	576.2	85.1	2.9	0	2.1	0	2.2	0	1.5	0	1.4	0	0.6	0	0.6	0		7.46426	4.28709	4.59479	2.82843	2.63902	1.51572	1.51572
LBA1401	Peroxidase (Npx)	R	1161.2	609.8	466.6	294.6	67.4	184.5	4.4	0	3.1	0	2.7	0	2.1	0	2.3	0	1	2.51189e-34	0.6	2.51189e-13		21.1121	8.57419	6.49802	4.28709	4.92458	2	1.51572
LBA1675	Hypothetical protein	R	1397.9	1975.8	1669.1	1127.6	400.1	111.9	2.1	0	2.2	0	2	0	1.4	0	0.6	0	0.8	0	0.5	7.94328e-32		4.28709	4.59479	4	2.63902	1.51572	1.7411	1.41421
LBA1676	ATP-dependent helicase	R	953.4	1361.3	1070.6	734.7	315.5	36.1	1.9	0	2	0	1.7	0	1.2	0	0.7	0	0.8	0	0.5	1e-19		3.73213	4	3.24901	2.2974	1.6245	1.7411	1.41421
LBA1704	N-Acetylmuramic acid-6-phosphate etherase	R	23	21.2	11.6	10.7	6.6	67.4	2.1	1.99526e-05	1.6	0.00199526	0.7	0.251189	0.6	0.398107	1.4	0.001	0.9	0.0398107	0.1	1		4.28709	3.03143	1.6245	1.51572	2.63902	1.86607	1.07177
LBA1769	Hypothetical protein	R	10240.4	6023.9	5527.5	5636.3	1502.3	671.8	3	0	1.9	0	1.8	0	1.9	0	1.2	0	0	0.0398107	-0.1	0.00398107		8	3.73213	3.4822	3.73213	2.2974	1	0.933033
LBA1869	Beta-phosphoglucomutase	R	670.5	156.4	43.1	43.9	7.8	67.5	6.7	0	4.2	7.94328e-50	2.4	3.16228e-09	2.4	1.99526e-09	4.2	0	1.8	1e-21	-0.1	1		103.968	18.3792	5.27803	5.27803	18.3792	3.4822	0.933033
LBA0457	Hypothetical protein	S	1217.8	2243.1	1746	977.4	481.1	478.7	1.6	0	2.1	0	1.8	0	1	0	0.6	0	1.1	0	0.8	0		3.03143	4.28709	3.4822	2	1.51572	2.14355	1.7411
LBA0555	Myosin-crossreactive antigen	S	2251.5	186.9	118.8	165.8	42.9	655.1	6	0	2	6.30957e-30	1.4	1.25893e-12	1.9	1.58489e-24	4.1	0	0.1	0.316228	-0.5	0.000158489		64	4	2.63902	3.73213	17.1484	1.07177	0.707107
LBA0649	Myosin-crossreactive antigen	S	228.6	154.8	116.3	65.3	38	12.8	2.9	0	1.9	1.25893e-23	1.6	5.01187e-14	0.7	0.00199526	2.1	0	1.2	1e-12	0.8	6.30957e-06		7.46426	3.73213	3.03143	1.6245	4.28709	2.2974	1.7411
LBA0861	Polyferredoxin	S	153	785.8	196.3	272.1	180.1	179.6	0	1	2	0	0.1	0.630957	0.5	1e-06	-0.5	5.01187e-06	1.5	0	-0.5	2.51189e-06		1	4	1.07177	1.41421	0.707107	2.82843	0.707107
LBA1206	Hypothetical protein	S	984.2	636.7	391.2	302.8	130.9	1482.1	3.2	0	2.2	0	1.5	7.94328e-42	1.2	3.98107e-22	2	0	1	7.94328e-37	0.3	0.000125893		9.18959	4.59479	2.82843	2.2974	4	2	1.23114
LBA1435	Hypothetical protein	S	468.3	142.3	52.5	57.4	4.2	247.8	7.1	0	5	7.94328e-51	3.6	3.16228e-16	3.7	6.30957e-18	3.3	0	1.3	1e-12	-0.2	0.501187		137.187	32	12.1257	12.996	9.84916	2.46229	0.870551
LBA1656	Hypothetical protein	S	103.5	48.5	38.2	30.6	20.1	144	2.6	6.30957e-27	1.2	7.94328e-05	0.9	0.00630957	0.6	0.125893	2.1	3.98107e-21	0.6	0.0199526	0.3	0.316228		6.06287	2.2974	1.86607	1.51572	4.28709	1.51572	1.23114
LBA1740	Hypothetical protein	S	15.4	95.9	23.1	31.5	17.7	10.4	0.1	1	2.4	3.98107e-19	0.3	0.398107	0.8	0.0251189	-0.7	0.0501187	1.6	7.94328e-12	-0.5	0.158489		1.07177	5.27803	1.23114	1.7411	0.615572	3.03143	0.707107
LBA1752	Hypothetical protein	S	12.1	42.9	13	15.3	8.2	4.3	0.8	0.125893	2.3	6.30957e-09	0.6	0.316228	0.8	0.125893	0	1	1.4	1.99526e-05	-0.3	0.794328		1.7411	4.92458	1.51572	1.7411	1	2.63902	0.812252
LBA1895	Hypothetical protein	S	152.2	74.5	46.2	31.9	27.2	141.2	2.8	1e-40	1.4	6.30957e-08	0.7	0.01	0.2	0.630957	2.6	1.25893e-38	1.2	1.25893e-06	0.5	0.0630957		6.9644	2.63902	1.6245	1.1487	6.06287	2.2974	1.41421
LBA0149	Putative nucleotide-binding protein	T	1625.4	1325.7	1141	850.2	478.5	1432.8	2	0	1.4	0	1.2	0	0.8	3.98107e-31	1.2	0	0.6	3.98107e-30	0.4	1.58489e-13		4	2.63902	2.2974	1.7411	2.2974	1.51572	1.31951
LBA0282	Hypothetical protein	T	20	92.4	34.3	32.7	20.9	6.7	0.2	0.794328	2.1	7.94328e-16	0.7	0.0398107	0.6	0.0794328	-0.4	0.251189	1.4	1.99526e-10	0	1		1.1487	4.28709	1.6245	1.51572	0.757858	2.63902	1
LBA0544	Transcriptional regulator	T	321.3	342.2	342.8	416.6	103.3	120.3	1.9	0	1.6	1.58489e-40	1.7	3.16228e-42	2	0	-0.1	0.398107	-0.3	5.01187e-05	-0.3	0.000125893		3.73213	3.03143	3.24901	4	0.933033	0.812252	0.812252
LBA0574	ABC multi drug exporter	V	31.9	490.6	54.6	109.5	85.3	7.3	-1.2	3.98107e-07	2.4	0	-0.7	0.000398107	0.3	0.0630957	-1.5	1e-11	2.1	0	-1	3.16228e-08		0.435275	5.27803	0.615572	1.23114	0.353553	4.28709	0.5
LBA0575	ABC multi drug exporter	V	32.6	381	55.6	93	77.3	9.6	-1	1.99526e-05	2.2	0	-0.5	0.00794328	0.2	0.199526	-1.2	5.01187e-08	2	0	-0.8	6.30957e-05		0.5	4.59479	0.707107	1.1487	0.435275	4	0.574349
LBA1455	Putative surface layer protein	V	73.9	28.7	18.3	53.4	16.9	212	2.4	5.01187e-18	0.7	0.0630957	0.1	1	1.6	2.51189e-07	0.8	0.0001	-0.9	0.000398107	-1.6	1.99526e-07		5.27803	1.6245	1.07177	3.03143	1.7411	0.535887	0.329877
LBA1796	ABC exporter	V	39.3	35.2	18.3	52.4	8.8	5.2	2.4	3.98107e-10	1.9	3.16228e-06	1	0.0501187	2.5	1.25893e-11	-0.1	0.794328	-0.6	0.0125893	-1.6	3.16228e-07		5.27803	3.73213	2	5.65685	0.933033	0.659754	0.329877
LBA0046	Hypothetical protein	-	29.9	1439.6	270.7	506.3	292.6	1187.4	-3	0	2.2	0	-0.2	0.0630957	0.7	6.30957e-18	-3.8	0	1.5	0	-0.9	2.51189e-27		0.125	4.59479	0.870551	1.6245	0.0717936	2.82843	0.535887
LBA0328	Hypothetical protein	-	9	55.9	13.3	13.2	13.7	11.4	-0.3	0.630957	1.9	1.99526e-09	-0.1	1	-0.1	1	-0.3	1	2	3.16228e-10	0	1		0.812252	3.73213	0.933033	0.933033	0.812252	4	1
LBA0330	Hypothetical protein	-	18.2	211.2	27.3	26.6	20.2	3.5	0.1	1	3.3	0	0.4	0.316228	0.3	0.398107	-0.2	0.630957	2.9	0	0	1		1.07177	9.84916	1.31951	1.23114	0.870551	7.46426	1
LBA0485	Hypothetical protein	-	1655	868.4	770.3	1078	199.1	263.8	3.3	0	2	0	1.9	0	2.4	0	0.9	0	-0.4	5.01187e-12	-0.5	2.51189e-21		9.84916	4	3.73213	5.27803	1.86607	0.757858	0.707107
LBA0486	Hypothetical protein	-	2443	1210.2	1205	1593.4	226	445.2	3.7	0	2.3	0	2.4	0	2.8	0	0.9	0	-0.5	5.01187e-24	-0.4	7.94328e-23		12.996	4.92458	5.27803	6.9644	1.86607	0.707107	0.757858
LBA0487	Hypothetical protein	-	132.1	69.1	96.1	82.6	33.1	431.5	2.3	6.30957e-29	1	5.01187e-05	1.5	3.98107e-11	1.3	5.01187e-08	1	6.30957e-10	-0.3	0.0794328	0.2	0.316228		4.92458	2	2.82843	2.46229	2	0.812252	1.1487
LBA0492	Hypothetical protein	-	213.1	108.4	32.8	44.2	7.9	97.6	5	0	3.7	7.94328e-32	2	3.98107e-06	2.4	1.99526e-09	2.6	0	1.2	5.01187e-10	-0.5	0.1		32	12.996	4	5.27803	6.06287	2.2974	0.707107
LBA0543	Hypothetical protein	-	283.1	278.7	266.3	345.9	66.2	65.6	2.4	0	2	1.58489e-42	2	3.98107e-40	2.3	0	0	1	-0.4	7.94328e-05	-0.4	7.94328e-06		5.27803	4	4	4.92458	1	0.757858	0.757858
LBA0608	Hypothetical protein	-	239.3	183.9	95.4	75.1	34.3	1605.2	3.1	0	2.3	1.25893e-34	1.4	1.99526e-10	1.1	6.30957e-06	2	0	1.2	1e-15	0.3	0.0794328		8.57419	4.92458	2.63902	2.14355	4	2.2974	1.23114
LBA0631	Hypothetical protein	-	141787	9527.2	9342.6	10677.4	1183.8	512633	7.2	0	2.9	0	2.9	0	3.1	0	4	0	-0.2	0	-0.2	0		147.033	7.46426	7.46426	8.57419	16	0.870551	0.870551
LBA0802	Hypothetical protein	-	133.2	21	35.1	40.6	32.6	40.2	2.3	7.94328e-30	-0.7	0.0251189	0	1	0.3	0.316228	2	3.98107e-26	-1	0.00125893	-0.2	0.398107		4.92458	0.615572	1	1.23114	4	0.5	0.870551
LBA0863	Hypothetical protein	-	53.7	240.9	58.6	86.1	49.1	84.8	0.4	0.158489	2.2	7.94328e-42	0.2	0.398107	0.8	0.000251189	-0.4	0.0630957	1.4	2.51189e-24	-0.6	0.00199526		1.31951	4.59479	1.1487	1.7411	0.757858	2.63902	0.659754
LBA0878	Hypothetical protein	-	12.5	10.1	10.9	8.4	3.7	14.4	2	0.00398107	1.4	0.0794328	1.5	0.0501187	1.1	0.199526	0.9	0.1	0.2	0.794328	0.3	0.630957		4	2.63902	2.82843	2.14355	1.86607	1.1487	1.23114
LBA0888	Hypothetical protein	-	138.9	84.8	76.2	64	30	11.1	2.5	1.99526e-33	1.4	2.51189e-09	1.3	1.58489e-07	1	3.98107e-05	1.4	1.99526e-17	0.4	0.0501187	0.2	0.251189		5.65685	2.63902	2.46229	2	2.63902	1.31951	1.1487
LBA0987	Hypothetical protein	-	253.7	323.4	294.5	359.5	45.1	143.9	2.8	0	2.8	0	2.7	0	2.9	0	-0.2	0.0316228	-0.2	0.0125893	-0.3	0.000251189		6.9644	6.9644	6.49802	7.46426	0.870551	0.870551	0.812252
LBA1019	Mucus binding protein	-	91.3	40.2	26.5	26.1	12.7	208.6	3.1	2.51189e-28	1.6	1e-05	1	0.01	1	0.01	2.1	5.01187e-19	0.6	0.0630957	0	1		8.57419	3.03143	2	2	4.28709	1.51572	1
LBA1020	Mucus binding protein	-	49.4	864.5	106.2	153.9	140.7	156	-1.2	6.30957e-12	2.5	0	-0.5	0.00158489	0.1	0.501187	-1.3	7.94328e-14	2.4	0	-0.6	7.94328e-05		0.435275	5.65685	0.707107	1.07177	0.406126	5.27803	0.659754
LBA1227	Hypothetical protein	-	523.3	281.3	117.3	99.5	69.3	433.7	3.2	0	1.9	1.58489e-41	0.7	5.01187e-05	0.5	0.00794328	2.7	0	1.4	1.58489e-28	0.2	0.158489		9.18959	3.73213	1.6245	1.41421	6.49802	2.63902	1.1487
LBA1370	Putative bacteriophage-related protein	-	123	91.2	73.1	54.3	37	13.1	2	3.16228e-23	1.2	3.98107e-08	0.9	6.30957e-05	0.5	0.0398107	1.5	2.51189e-16	0.7	0.000398107	0.4	0.0501187		4	2.2974	1.86607	1.41421	2.82843	1.6245	1.31951
LBA1409	Hypothetical protein LBA1409	-	18.3	16	7.3	7	4.4	17.3	2.3	5.01187e-05	1.8	0.00630957	0.7	0.794328	0.6	0.794328	1.7	0.000501187	1.1	0.0316228	0	1		4.92458	3.4822	1.6245	1.51572	3.24901	2.14355	1
LBA1460	Mucus binding protein precursor	-	4.5	5.6	7.9	186.9	9.8	5.3	-0.9	0.398107	-0.9	0.251189	-0.4	0.794328	4.2	0	-5.1	0	-5.1	0	-4.6	0		0.535887	0.535887	0.757858	18.3792	0.0291573	0.0291573	0.0412346
LBA1461	Putative regulator	-	2.3	3	7.3	168.9	5.5	4.4	-1	0.501187	-1	0.501187	0.3	1	4.9	0	-5.9	0	-5.9	0	-4.6	0		0.5	0.5	1.23114	29.8571	0.0167465	0.0167465	0.0412346
LBA1539	Hypothetical protein	-	47.1	59.4	86.5	160.7	23.2	15.8	1.3	6.30957e-06	1.3	3.98107e-06	1.8	2.51189e-13	2.7	3.16228e-36	-1.5	1.99526e-16	-1.5	1.58489e-18	-0.9	1.25893e-09		2.46229	2.46229	3.4822	6.49802	0.353553	0.353553	0.535887
LBA1608	Hypothetical protein	-	139.8	63.4	46.3	34.4	20.8	295.2	3	5.01187e-41	1.5	6.30957e-08	1.1	0.000251189	0.7	0.0501187	2.3	2.51189e-32	0.8	0.000501187	0.4	0.125893		8	2.82843	2.14355	1.6245	4.92458	1.7411	1.31951
LBA1611	Surface protein	-	290.9	1213	294.6	119.5	159.4	15.8	1.1	3.98107e-24	2.8	0	0.8	1.99526e-13	-0.5	0.000630957	1.6	0	3.3	0	1.3	3.98107e-25		2.14355	6.9644	1.7411	0.707107	3.03143	9.84916	2.46229
LBA1612	Fibrinogen-binding protein	-	270.7	965.4	238.7	144.9	132.6	11.4	1.3	3.16228e-27	2.8	0	0.8	2.51189e-10	0.1	0.630957	1.2	1.99526e-25	2.7	0	0.7	1.25893e-08		2.46229	6.9644	1.7411	1.07177	2.2974	6.49802	1.6245
LBA1633	Surface protein	-	29.1	7.8	14.1	17.3	7.3	16.5	2.3	3.16228e-07	0	1	0.9	0.125893	1.2	0.0316228	1.1	0.00199526	-1.2	0.0199526	-0.3	0.501187		4.92458	1	1.86607	2.2974	2.14355	0.435275	0.812252
LBA1652	Mucus binding protein precursor Mub	-	73.8	34.6	23.6	17.8	11.4	7.9	3	7.94328e-22	1.5	0.0001	1	0.0251189	0.6	0.251189	2.4	6.30957e-18	0.9	0.00794328	0.4	0.398107		8	2.82843	2	1.51572	5.27803	1.86607	1.31951
LBA1655	Hypothetical protein	-	14.5	5.3	6.1	5.1	4.1	3.4	2.1	0.000501187	0.3	1	0.5	0.630957	0.3	1	1.8	0.00199526	0	1	0.2	1		4.28709	1.23114	1.41421	1.23114	3.4822	1	1.1487
LBA1686	Hypothetical protein	-	826.6	167	100.9	148.3	176.6	300.5	2.5	0	-0.2	0.158489	-0.9	1.25893e-09	-0.3	0.0158489	2.8	0	0.1	0.316228	-0.6	6.30957e-05		5.65685	0.870551	0.535887	0.812252	6.9644	1.07177	0.659754
LBA1693	Hypothetical protein	-	57.4	523	120.8	220.4	107	65.9	-0.6	0.000398107	2.2	0	0.1	0.398107	1	2.51189e-13	-1.6	1.58489e-25	1.2	0	-0.9	3.16228e-12		0.659754	4.59479	1.07177	2	0.329877	2.2974	0.535887
LBA1694	Hypothetical protein	-	28.8	697.9	74.1	171.1	82.5	172	-1.3	1e-07	3	0	-0.2	0.251189	1	7.94328e-11	-2.3	6.30957e-30	2	0	-1.2	1.99526e-15		0.406126	8	0.870551	2	0.203063	4	0.435275
LBA1709	Mucus binding protein precursor Mub	-	48.2	33.7	3.9	3.7	2.5	9	4.5	3.98107e-20	3.6	1.25893e-10	0.5	1	0.5	1	4	6.30957e-19	3.2	1.58489e-09	0.1	1		22.6274	12.1257	1.41421	1.41421	16	9.18959	1.07177
LBA1784	Hypothetical protein	-	107.9	143.4	58.6	170.8	41.9	26.3	1.6	5.01187e-16	1.7	1.58489e-18	0.4	0.0794328	2	2.51189e-26	-0.3	0.01	-0.3	0.0158489	-1.6	3.98107e-21		3.03143	3.24901	1.31951	4	0.812252	0.812252	0.329877
LBA1786	Hypothetical protein	-	69.4	86.6	38.1	111.3	23.7	10.8	1.8	2.51189e-12	1.8	1.58489e-12	0.6	0.0501187	2.2	6.30957e-20	-0.4	0.0316228	-0.4	0.01	-1.6	1.58489e-14		3.4822	3.4822	1.51572	4.59479	0.757858	0.757858	0.329877
LBA1791	Hypothetical protein	-	44.6	39.7	20.1	84.6	17.7	2.2	1.6	2.51189e-07	1.1	0.001	0.1	0.794328	2.2	6.30957e-16	-0.6	0.00251189	-1.1	1.25893e-07	-2.1	1e-15		3.03143	2.14355	1.07177	4.59479	0.659754	0.466516	0.233258
LBA1792	Hypothetical protein	-	36.6	26.1	21.9	73.8	14.1	2.3	1.6	1.58489e-06	0.8	0.0398107	0.6	0.158489	2.3	5.01187e-15	-0.7	0.00125893	-1.6	5.01187e-10	-1.8	7.94328e-12		3.03143	1.7411	1.51572	4.92458	0.615572	0.329877	0.287175
LBA1794	Gassericin K7 B accessory protein	-	54.4	53.6	20.8	70.8	14.5	2.6	2.2	3.98107e-12	1.8	2.51189e-08	0.5	0.251189	2.2	1.58489e-13	-0.1	0.794328	-0.5	0.0251189	-1.8	3.98107e-11		4.59479	3.4822	1.41421	4.59479	0.933033	0.707107	0.287175
LBA1797	Hypothetical protein	-	2913.5	816	326.4	3776.4	131.3	37.7	4.7	0	2.6	0	1.3	7.94328e-27	4.8	0	-0.1	0.0158489	-2.3	0	-3.6	0		25.9921	6.06287	2.46229	27.8576	0.933033	0.203063	0.0824692
LBA1801	Hypothetical protein	-	30.2	8.5	7.6	23.8	4.2	3	3.1	3.16228e-10	0.9	0.251189	0.8	0.316228	2.5	7.94328e-06	0.7	0.0398107	-1.5	0.000794328	-1.7	0.000398107		8.57419	1.86607	1.7411	5.65685	1.6245	0.353553	0.307786
LBA1802	Hypothetical protein	-	55.9	15.5	12.4	44.3	7.4	3.5	3.2	5.01187e-18	1	0.0630957	0.7	0.316228	2.5	3.98107e-10	0.6	0.00501187	-1.6	1e-06	-1.9	6.30957e-08		9.18959	2	1.6245	5.65685	1.51572	0.329877	0.267943
LBA1803	Hypothetical protein	-	81.4	26.6	21.6	109.5	12.9	15.7	2.9	1e-23	1	0.0199526	0.7	0.125893	3	2.51189e-27	-0.1	0.501187	-2.1	5.01187e-20	-2.4	6.30957e-23		7.46426	2	1.6245	8	0.933033	0.233258	0.189465
LBA1804	Hypothetical protein	-	162.2	57.2	30.7	246.4	18.2	12.8	3.4	0	1.6	1.58489e-07	0.7	0.0501187	3.7	0	-0.3	0.00794328	-2.2	0	-3	0		10.5561	3.03143	1.6245	12.996	0.812252	0.217638	0.125
LBA1805	Hypothetical protein	-	319.7	101.7	61.1	452.7	30.4	24.6	3.7	0	1.7	1.99526e-13	1	0.000158489	3.9	0	-0.2	0.0158489	-2.2	0	-2.9	0		12.996	3.24901	2	14.9285	0.870551	0.217638	0.133972
LBA1877	Hypothetical protein	-	35.4	85.5	25.3	21.6	18.7	7.3	1.2	0.000251189	2.1	3.98107e-15	0.4	0.398107	0.2	0.794328	1	0.000794328	1.9	5.01187e-14	0.2	0.630957		2.2974	4.28709	1.31951	1.1487	2	3.73213	1.1487
